# Supplementary material for: The non-linear and linear effects of CYP2C19 metaboliser status on DNA methylation: a methylome-wide association study
Source: Clin Epigenetics. 2026 Apr 22;18:111. doi: 10.1186/s13148-026-02125-w (PMC13251042; doi:10.1186/s13148-026-02125-w)
Supplement: Supplementary file 1 — Additional file 1 [file 13148_2026_2125_MOESM2_ESM.xlsx]

## Sheet: Supplementary file 1
DrugBankID	Drug name	Drug group	Pharmacological action	Actions
DB00188	Bortezomib	approved, investigational	no	substrateinhibitor
DB00213	Pantoprazole	approved	unknown	substrateinhibitor
DB00215	Citalopram	approved	no	substrateinhibitor
DB00220	Nelfinavir	approved	no	substrateinducer
DB00252	Phenytoin	approved, vet_approved	no	substrateinducer
DB00273	Topiramate	approved	unknown	inhibitor
DB00328	Indomethacin	approved, investigational	unknown	substrateinhibitor
DB00338	Omeprazole	approved, investigational, vet_approved	unknown	substrateinhibitor
DB00349	Clobazam	approved, illicit	no	substrate
DB00395	Carisoprodol	approved	unknown	substrate
DB00396	Progesterone	approved, vet_approved	unknown	substrateinhibitor
DB00420	Promazine	approved, vet_approved	unknown	substrate
DB00444	Teniposide	approved	unknown	substrate
DB00448	Lansoprazole	approved, investigational	unknown	substrateinhibitor
DB00546	Adinazolam	experimental	unknown	substrate
DB00582	Voriconazole	approved	unknown	substrateinhibitor
DB00665	Nilutamide	approved, investigational	unknown	substrateinhibitor
DB00679	Thioridazine	approved, withdrawn	unknown	substrate
DB00736	Esomeprazole	approved, investigational	no	substrateinhibitor
DB00738	Pentamidine	approved, investigational	unknown	substrate
DB00794	Primidone	approved, vet_approved	unknown	substrateinducer
DB00849	Methylphenobarbital	approved	unknown	substrate
DB00949	Felbamate	approved	unknown	inhibitor
DB01018	Guanfacine	approved, investigational	unknown	substrate
DB01104	Sertraline	approved	unknown	substrateinhibitor
DB01124	Tolbutamide	approved, investigational	unknown	substrate
DB01129	Rabeprazole	approved, investigational	unknown	substrateinhibitor
DB01131	Proguanil	approved	unknown	substrate
DB01166	Cilostazol	approved, investigational	unknown	substrate
DB01171	Moclobemide	approved, investigational	unknown	substrateinhibitor
DB01174	Phenobarbital	approved, investigational	unknown	substrateinducer
DB01274	Arformoterol	approved, investigational	unknown	substrate
DB01320	Fosphenytoin	approved, investigational	unknown	substrate
DB01544	Flunitrazepam	approved, illicit	unknown	substrate
DB00176	Fluvoxamine	approved, investigational	no	inhibitor
DB00197	Troglitazone	approved, investigational, withdrawn	unknown	inhibitor
DB00208	Ticlopidine	approved	unknown	substrateinhibitor
DB00321	Amitriptyline	approved	unknown	substrateinhibitor
DB00343	Diltiazem	approved, investigational	unknown	substrate
DB00455	Loratadine	approved, investigational	no	substrateinhibitor
DB00458	Imipramine	approved	unknown	substrateinhibitor
DB00503	Ritonavir	approved, investigational	no	inducer
DB00532	Mephenytoin	approved, investigational, withdrawn	unknown	substrateinhibitor
DB00586	Diclofenac	approved, vet_approved	unknown	substrate
DB00622	Nicardipine	approved, investigational	unknown	inhibitor
DB00625	Efavirenz	approved, investigational	unknown	inducer
DB00745	Modafinil	approved, investigational	unknown	inhibitor
DB00752	Tranylcypromine	approved, investigational	unknown	inhibitor
DB00776	Oxcarbazepine	approved	unknown	inhibitor
DB01026	Ketoconazole	approved, investigational	unknown	inhibitor
DB01041	Thalidomide	approved, investigational, withdrawn	no	substrateinhibitor
DB01424	Aminophenazone	approved, withdrawn	unknown	substrate
DB00333	Methadone	approved	unknown	substrate
DB06442	Avasimibe	investigational	unknown	inhibitor
DB01065	Melatonin	approved, nutraceutical, vet_approved	unknown	substrate
DB01076	Atorvastatin	approved	no	inhibitor
DB01095	Fluvastatin	approved	unknown	inhibitor
DB00196	Fluconazole	approved, investigational	unknown	inhibitor
DB00619	Imatinib	approved	no	substrate
DB00468	Quinine	approved	unknown	substrateinhibitor
DB01142	Doxepin	approved, investigational	no	substrate
DB01435	Antipyrine	approved, investigational	unknown	substrate
DB00250	Dapsone	approved, investigational	unknown	substrate
DB00675	Tamoxifen	approved	unknown	substrate
DB05109	Trabectedin	approved, investigational	unknown	substrate
DB01418	Acenocoumarol	approved, investigational	unknown	substrate
DB00682	Warfarin	approved	unknown	substrateinhibitor
DB00540	Nortriptyline	approved	unknown	substrate
DB00857	Terbinafine	approved, investigational, vet_approved	unknown	substrate
DB00972	Azelastine	approved	unknown	substrateinhibitor
DB01075	Diphenhydramine	approved, investigational	unknown	substrate
DB00829	Diazepam	approved, illicit, investigational, vet_approved	unknown	substrateinhibitor
DB00446	Chloramphenicol	approved, vet_approved, withdrawn	unknown	inhibitor
DB01242	Clomipramine	approved, investigational, vet_approved	unknown	substrate
DB00758	Clopidogrel	approved	no	substrate
DB00531	Cyclophosphamide	approved, investigational	unknown	substrate
DB01355	Hexobarbital	experimental	unknown	substrate
DB00571	Propranolol	approved, investigational	unknown	substrate
DB00501	Cimetidine	approved, investigational	unknown	inhibitor
DB00472	Fluoxetine	approved, vet_approved	unknown	substrateinhibitor
DB06403	Ambrisentan	approved, investigational	unknown	substrate
DB01175	Escitalopram	approved	no	substrate
DB06414	Etravirine	approved	unknown	substrateinhibitor
DB01181	Ifosfamide	approved	unknown	substrate
DB05246	Methsuximide	approved	unknown	substrateinhibitor
DB00726	Trimipramine	approved	unknown	substrate
DB00357	Aminoglutethimide	approved, investigational	unknown	inducer
DB00564	Carbamazepine	approved, investigational	unknown	inhibitorinducer
DB01601	Lopinavir	approved	unknown	inhibitor
DB01045	Rifampin	approved	unknown	inducer
DB06413	Armodafinil	approved, investigational	unknown	inhibitor
DB00705	Delavirdine	approved	unknown	inhibitor
DB01241	Gemfibrozil	approved	unknown	inhibitor
DB00951	Isoniazid	approved, investigational	unknown	inhibitor
DB06268	Sitaxentan	approved, investigational, withdrawn	unknown	inhibitor
DB00216	Eletriptan	approved, investigational	unknown	substrate
DB00363	Clozapine	approved	no	substrateinhibitor
DB00425	Zolpidem	approved	unknown	substrate
DB01036	Tolterodine	approved, investigational	unknown	substrate
DB01283	Lumiracoxib	approved, investigational	unknown	substrate
DB12151	Brincidofovir	approved, investigational	no	inhibitor
DB16703	Belumosudil	approved, investigational	no	inhibitor
DB15463	Belzutifan	approved, investigational	no	substrate
DB12265	Fexinidazole	approved, investigational	unknown	substrateinhibitor
DB16220	Lonapegsomatropin	approved, investigational	unknown	inhibitor
DB16349	Vicagrel	investigational	unknown	substrate
DB12597	Asciminib	approved, investigational	no	inhibitor
DB04216	Quercetin	experimental, investigational	no	inhibitor
DB14973	Abrocitinib	approved, investigational	no	substrate
DB05467	Palovarotene	approved, investigational	no	substrate
DB16236	Mitapivat	approved, investigational	no	inducer
DB12834	Secnidazole	approved	unknown	inhibitor
DB00470	Dronabinol	approved, illicit	no	substrateinhibitor
DB14737	Cannabinol	experimental, investigational	unknown	substrate
DB11697	Pacritinib	approved, investigational	no	inhibitor
DB05087	Ganaxolone	approved, investigational	no	substrate
DB06016	Cariprazine	approved, investigational	no	inhibitor
DB14921	Mavacamten	approved, investigational	no	substrateinducer
DB12020	Tecovirimat	approved, investigational	no	inhibitor
DB06083	Tapinarof	approved, investigational	no	substrate
DB00285	Venlafaxine	approved	no	substrate
DB12095	Telotristat ethyl	approved, investigational	no	inhibitor
DB11739	Vonoprazan	approved, investigational	unknown	substrateinhibitor
DB16267	Olutasidenib	approved, investigational	no	substrate
DB02709	Resveratrol	investigational	no	inhibitor
DB17472	Pirtobrutinib	approved, investigational	unknown	inhibitorinducer
DB12548	Sparsentan	approved, investigational	unknown	inducer
DB00381	Amlodipine	approved	no	inhibitor
DB00862	Vardenafil	approved	unknown	inhibitor
DB11712	Tezacaftor	approved, investigational	no	inhibitor
DB15669	Fezolinetant	approved, investigational	no	substrate
DB06700	Desvenlafaxine	approved, investigational	no	substrate
DB11763	Momelotinib	approved, investigational	unknown	substrate
DB14766	Etrasimod	approved	no	substrate
DB16826	Repotrectinib	approved, investigational	no	inducer
DB11679	Fruquintinib	approved, investigational	no	substrate
DB12005	Nirogacestat	approved, investigational	unknown	substrateinducer
DB06636	Isavuconazonium	approved, investigational	no	inhibitor
DB15059	Aprocitentan	approved, investigational	no	inhibitor
DB15266	Tovorafenib	approved, investigational	unknown	substrateinhibitorinducer
DB05501	Mavorixafor	approved, investigational	unknown	substrateinhibitor
DB09167	Dosulepin	approved	unknown	substrateinhibitor
DB00203	Sildenafil	approved, investigational	unknown	substrateinhibitor
DB00672	Chlorpropamide	approved, investigational	unknown	substrate
DB01120	Gliclazide	approved	unknown	substrate
DB01016	Glyburide	approved	unknown	substrate
DB06739	Seratrodast	experimental	unknown	substrate
DB06697	Artemether	approved	unknown	substrateinducer
DB00945	Acetylsalicylic acid	approved, vet_approved	unknown	inducer
DB01118	Amiodarone	approved, investigational	unknown	substrateinhibitor
DB00701	Amprenavir	approved, investigational	unknown	inhibitor
DB00673	Aprepitant	approved, investigational	unknown	substrateinhibitor
DB00289	Atomoxetine	approved	unknown	substrate
DB01558	Bromazepam	approved, illicit, investigational	unknown	substrate
DB00297	Bupivacaine	approved, investigational	unknown	substrate
DB00921	Buprenorphine	approved, illicit, investigational, vet_approved	unknown	inhibitor
DB00091	Cyclosporine	approved, investigational, vet_approved	unknown	inhibitor
DB00604	Cisapride	approved, investigational, withdrawn	unknown	substrateinhibitor
DB06470	Clomethiazole	investigational	unknown	substrate
DB01559	Clotiazepam	approved, illicit	unknown	substrate
DB01234	Dexamethasone	approved, investigational, vet_approved	unknown	inducer
DB00514	Dextromethorphan	approved	unknown	substrate
DB01093	Dimethyl sulfoxide	approved, vet_approved	unknown	inhibitor
DB00590	Doxazosin	approved	unknown	substrate
DB00783	Estradiol	approved, investigational, vet_approved	unknown	substrate
DB00898	Ethanol	approved	unknown	inhibitor
DB01628	Etoricoxib	approved, investigational	unknown	inhibitor
DB00502	Haloperidol	approved	unknown	substrate
DB01050	Ibuprofen	approved	unknown	substrate
DB06738	Ketobemidone	investigational	unknown	substrate
DB00678	Losartan	approved	unknown	inhibitor
DB01043	Memantine	approved, investigational	unknown	inhibitor
DB01110	Miconazole	approved, investigational, vet_approved	unknown	inhibitor
DB00184	Nicotine	approved	unknown	substrate
DB06712	Nilvadipine	approved, investigational	unknown	inhibitor
DB00717	Norethisterone	approved	unknown	substrateinducer
DB00334	Olanzapine	approved, investigational	unknown	inhibitor
DB00312	Pentobarbital	approved, investigational, vet_approved	unknown	substrate
DB00850	Perphenazine	approved	unknown	substrate
DB00454	Meperidine	approved	unknown	substrate
DB03783	Phenacetin	withdrawn	unknown	substrate
DB00780	Phenelzine	approved	unknown	inhibitor
DB01058	Praziquantel	approved, investigational, vet_approved	no	substrate
DB00635	Prednisone	approved, vet_approved	unknown	inducer
DB00818	Propofol	approved, investigational, vet_approved	unknown	substrate
DB01589	Quazepam	approved, illicit	no	substrate
DB01224	Quetiapine	approved	unknown	substrate
DB01037	Selegiline	approved, investigational, vet_approved	unknown	substrate
DB00966	Telmisartan	approved, investigational	unknown	inhibitor
DB00624	Testosterone	approved, investigational	unknown	substrate
DB00763	Methimazole	approved	unknown	inhibitor
DB00373	Timolol	approved	unknown	substrate
DB01007	Tioconazole	approved	unknown	inhibitor
DB00347	Trimethadione	approved	unknown	substrate
DB00313	Valproic acid	approved, investigational	unknown	substrateinhibitor
DB00661	Verapamil	approved	unknown	substrate
DB00549	Zafirlukast	approved, investigational	unknown	inhibitor
DB00909	Zonisamide	approved, investigational	unknown	substrateinhibitor
DB00398	Sorafenib	approved, investigational	unknown	inhibitor
DB00932	Tipranavir	approved, investigational	unknown	substrateinhibitor
DB00980	Ramelteon	approved, investigational	unknown	substrate
DB01128	Bicalutamide	approved	unknown	inhibitor
DB01259	Lapatinib	approved, investigational	unknown	substrate
DB01621	Pipotiazine	approved, investigational	unknown	substrate
DB00918	Almotriptan	approved, investigational	unknown	substrate
DB04920	Clevidipine	approved, investigational	unknown	inhibitor
DB00109	Enfuvirtide	approved, investigational	unknown	substrate
DB00239	Oxiconazole	approved	unknown	substrate
DB06204	Tapentadol	approved	unknown	substrate
DB06209	Prasugrel	approved	no	substrate
DB04871	Lorcaserin	approved, withdrawn	no	substrate
DB08864	Rilpivirine	approved	unknown	substrateinhibitor
DB06605	Apixaban	approved	unknown	substrate
DB06626	Axitinib	approved, investigational	no	substrate
DB08828	Vismodegib	approved, investigational	unknown	inhibitor
DB08899	Enzalutamide	approved	no	inducer
DB08895	Tofacitinib	approved, investigational	no	substrate
DB04938	Ospemifene	approved, investigational	unknown	substrate
DB00317	Gefitinib	approved, investigational	unknown	inhibitor
DB08918	Levomilnacipran	approved, investigational	unknown	substrate
DB08932	Macitentan	approved	no	substrate
DB08933	Luliconazole	approved	no	inhibitor
DB09049	Naloxegol	approved	unknown	inhibitor
DB00951	Isoniazid	approved, investigational	unknown
DB09054	Idelalisib	approved	no	inhibitor
DB09068	Vortioxetine	approved, investigational	no	substrate
DB09280	Lumacaftor	approved	no	inducer
DB09570	Ixazomib	approved, investigational	unknown	substrate
DB06176	Romidepsin	approved, investigational	unknown	substrate
DB09119	Eslicarbazepine acetate	approved	no	inhibitor
DB06789	Hydroxyprogesterone caproate	approved, investigational	unknown	inducer
DB05812	Abiraterone	approved	unknown	inhibitor
DB09118	Stiripentol	approved	unknown	substrateinhibitor
DB06595	Midostaurin	approved, investigational	unknown	inhibitorinducer
DB05541	Brivaracetam	approved, investigational	no	substrate
DB05351	Dexlansoprazole	approved, investigational	unknown	substrateinhibitor
DB01685	Topiroxostat	experimental	unknown	inhibitor
DB09120	Zucapsaicin	approved, investigational	unknown	inhibitor
DB09198	Lobeglitazone	experimental	no	inhibitor
DB09166	Etizolam	experimental	unknown	substrate
DB11614	Rupatadine	approved	no	substrate
DB12319	Benzbromarone	investigational, withdrawn	unknown	inhibitor
DB09238	Manidipine	approved, investigational	unknown	inhibitor
DB13874	Enasidenib	approved, investigational	unknown	substrateinhibitor
DB12070	Letermovir	approved, investigational	no	inducer
DB12332	Rucaparib	approved, investigational	no	inhibitor
DB09061	Cannabidiol	approved, investigational	unknown	substrateinhibitor
DB13943	Testosterone cypionate	approved	unknown	substrate
DB13944	Testosterone enanthate	approved	unknown	substrate
DB13946	Testosterone undecanoate	approved, investigational	unknown	substrate
DB13952	Estradiol acetate	approved, investigational, vet_approved	unknown	substrate
DB13953	Estradiol benzoate	approved, investigational, vet_approved	unknown	substrate
DB13954	Estradiol cypionate	approved, investigational, vet_approved	unknown	substrate
DB13955	Estradiol dienanthate	approved, investigational, vet_approved	unknown	substrate
DB13956	Estradiol valerate	approved, investigational, vet_approved	unknown	substrate
DB11638	Artenimol	approved, experimental, investigational	unknown	inhibitor
DB13941	Piperaquine	approved, experimental, investigational	unknown	substrateinhibitor
DB11901	Apalutamide	approved, investigational	no	inducer
DB11633	Isavuconazole	approved, investigational	unknown	inhibitor
DB11586	Asunaprevir	approved, investigational, withdrawn	no	substrate
DB14011	Nabiximols	investigational	unknown	substrate
DB14009	Medical Cannabis	experimental, investigational	unknown	substrateinhibitor
DB11632	Opicapone	approved, investigational	no	inducer
DB13746	Bioallethrin	approved, experimental	no	substrate
DB04948	Lofexidine	approved, investigational	no	substrate
DB00598	Labetalol	approved	unknown	substrate
DB11967	Binimetinib	approved, investigational	no	substrate
DB11718	Encorafenib	approved, investigational	no	substrate
DB12474	Lynestrenol	approved, investigational	no	substrateinhibitor
DB00615	Rifabutin	approved, investigational	no	inducer
DB01201	Rifapentine	approved, investigational	no	inducer
DB01220	Rifaximin	approved, investigational	no	inducer
DB11753	Rifamycin	approved, investigational	no	inhibitor
DB01483	Barbital	illicit	no	substrateinducer
DB00418	Secobarbital	approved, vet_approved	no	inducer
DB00599	Thiopental	approved, vet_approved	no	substrate
DB06654	Safinamide	approved, investigational	unknown	inhibitor
DB09078	Lenvatinib	approved, investigational	unknown	inhibitor
DB05928	Dovitinib	investigational	unknown	inhibitor
DB08496	(R)-warfarin	experimental	unknown	substrate
DB14055	(S)-Warfarin	experimental, investigational	unknown	substrate
DB04911	Oritavancin	approved, investigational	unknown	inhibitor
DB06218	Lacosamide	approved	unknown	substrate
DB13762	Dexrabeprazole	experimental	unknown	substrate
DB12319	Benzbromarone	investigational, withdrawn	unknown	inhibitor
DB09213	Dexibuprofen	approved, investigational	unknown	substrate
DB00518	Albendazole	approved, vet_approved	no	substrate
DB14025	Clinafloxacin	investigational	unknown	inhibitor
DB06731	Seproxetine	investigational	unknown	inhibitor
DB14575	Eslicarbazepine	approved	unknown	inhibitor
DB01323	St. John's Wort	approved, investigational, nutraceutical	no	substrateinducer
DB12130	Lorlatinib	approved, investigational	unknown	substrate
DB12245	Triclabendazole	approved, investigational	unknown	substrateinhibitor
DB11823	Esketamine	approved, investigational	unknown	substrate
DB06684	Vilazodone	approved	unknown	substrate
DB12015	Alpelisib	approved, investigational	unknown	inhibitor
DB00977	Ethinylestradiol	approved	unknown	inhibitor
DB06730	Gestodene	investigational	unknown	inhibitor
DB00641	Simvastatin	approved	unknown	substrate
DB00227	Lovastatin	approved, investigational	unknown	substrate
DB00715	Paroxetine	approved, investigational	unknown	substrate
DB00956	Hydrocodone	approved, illicit, investigational	unknown	substrate
DB04861	Nebivolol	approved, investigational	unknown	substrate
DB12500	Fedratinib	approved, investigational	unknown	substrate
DB08502	Capravirine	investigational	unknown	substrate
DB14635	Curcumin sulfate	experimental	unknown	inhibitor
DB01039	Fenofibrate	approved	unknown	inhibitor
DB15444	Elexacaftor	approved, investigational	no	inhibitor
DB14975	Voxelotor	approved, investigational	unknown	substrate
DB00741	Hydrocortisone	approved, vet_approved	unknown	inducer
DB06119	Cenobamate	approved, investigational	unknown	substrateinhibitor
DB01222	Budesonide	approved	unknown	inducer
DB00959	Methylprednisolone	approved, vet_approved	unknown	inducer
DB15328	Ubrogepant	approved, investigational	unknown	inhibitor
DB00983	Formoterol	approved, investigational	unknown	substrate
DB01006	Letrozole	approved, investigational	unknown	inhibitor
DB11837	Osilodrostat	approved, investigational	unknown	inhibitor
DB00443	Betamethasone	approved, vet_approved	unknown	inducer
DB09241	Methylene blue	approved, investigational	unknown	substrateinhibitor
DB11689	Selumetinib	approved, investigational	no	substrate
DB14631	Prednisolone phosphate	approved, vet_approved	unknown	inducer
DB14649	Dexamethasone acetate	approved, investigational, vet_approved	unknown	inducer
DB00574	Fenfluramine	approved, illicit, investigational, withdrawn	unknown	substrate
DB14881	Oliceridine	approved, investigational	unknown	substrate
DB12499	Clascoterone	approved, investigational	no	inhibitor
DB15093	Somapacitan	approved, investigational	unknown	inhibitor
DB06448	Lonafarnib	approved, investigational	no	substrateinhibitor
DB04951	Pirfenidone	approved, investigational	unknown	substrateinhibitor
DB06137	Tirbanibulin	approved, investigational	no	inhibitor
DB00935	Oxymetazoline	approved, investigational	no	substrate
DB08912	Dabrafenib	approved, investigational	no	substrateinhibitorinducer
DB00170	Menadione	approved, nutraceutical	unknown	inhibitor
DB00476	Duloxetine	approved	unknown	inhibitor
DB00052	Somatotropin	approved, investigational	unknown	inhibitor
DB00330	Ethambutol	approved	unknown	inhibitor
DB14984	Casimersen	approved, investigational	no	inhibitor
DB01086	Benzocaine	approved, investigational	unknown	substrate
DB08896	Regorafenib	approved	unknown	inhibitor
DB00986	Glycopyrronium	approved, investigational, vet_approved	unknown	substrate
DB05271	Rotigotine	approved	no	inhibitor
DB01183	Naloxone	approved, vet_approved	unknown	substrate
DB12543	Samidorphan	approved, investigational	no	substrate
DB12151	Brincidofovir	approved, investigational	no	inhibitor
DB16703	Belumosudil	approved, investigational	no	inhibitor
DB15463	Belzutifan	approved, investigational	no	substrate
DB12265	Fexinidazole	approved, investigational	unknown	substrateinhibitor
DB16220	Lonapegsomatropin	approved, investigational	unknown	inhibitor
DB16349	Vicagrel	investigational	unknown	substrate
DB12597	Asciminib	approved, investigational	no	inhibitor
DB04216	Quercetin	experimental, investigational	no	inhibitor
DB14973	Abrocitinib	approved, investigational	no	substrate
DB05467	Palovarotene	approved, investigational	no	substrate
DB16236	Mitapivat	approved, investigational	no	inducer
DB12834	Secnidazole	approved	unknown	inhibitor
DB00470	Dronabinol	approved, illicit	no	substrateinhibitor
DB14737	Cannabinol	experimental, investigational	unknown	substrate
DB11697	Pacritinib	approved, investigational	no	inhibitor
DB05087	Ganaxolone	approved, investigational	no	substrate
DB06016	Cariprazine	approved, investigational	no	inhibitor
DB14921	Mavacamten	approved, investigational	no	substrateinducer
DB12020	Tecovirimat	approved, investigational	no	inhibitor
DB06083	Tapinarof	approved, investigational	no	substrate
DB00285	Venlafaxine	approved	no	substrate
DB12095	Telotristat ethyl	approved, investigational	no	inhibitor
DB11739	Vonoprazan	approved, investigational	unknown	substrateinhibitor
DB16267	Olutasidenib	approved, investigational	no	substrate
DB02709	Resveratrol	investigational	no	inhibitor
DB17472	Pirtobrutinib	approved, investigational	unknown	inhibitorinducer
DB12548	Sparsentan	approved, investigational	unknown	inducer
DB00381	Amlodipine	approved	no	inhibitor
DB00862	Vardenafil	approved	unknown	inhibitor
DB11712	Tezacaftor	approved, investigational	no	inhibitor
DB15669	Fezolinetant	approved, investigational	no	substrate
DB06700	Desvenlafaxine	approved, investigational	no	substrate
DB11763	Momelotinib	approved, investigational	unknown	substrate
DB14766	Etrasimod	approved	no	substrate
DB16826	Repotrectinib	approved, investigational	no	inducer
DB11679	Fruquintinib	approved, investigational	no	substrate
DB12005	Nirogacestat	approved, investigational	unknown	substrateinducer
DB06636	Isavuconazonium	approved, investigational	no	inhibitor
DB15059	Aprocitentan	approved, investigational	no	inhibitor
DB15266	Tovorafenib	approved, investigational	unknown	substrateinhibitorinducer
DB05501	Mavorixafor	approved, investigational	unknown	substrateinhibitor
DB09167	Dosulepin	approved	unknown	substrateinhibitor
